# Supplementary material for: Diversity and distribution of avian malaria and related haemosporidian parasites in captive birds from a Brazilian megalopolis
Source: Malar J. 2017 Feb 17;16:83. doi: 10.1186/s12936-017-1729-8 (PMC5316177; doi:10.1186/s12936-017-1729-8)
Supplement: Supplementary file 2 — Additional file 2. Average precipitation and minimum average temperature data recorded in the period of the study. The data provided represent the averages of precipitation and minimum temperature registered during the period of this study. [file 12936_2017_1729_MOESM2_ESM.xls]

## Sheet: Additional file 2
Additional file 2
Average precipitation and minimum average temperature data recorded in the period of the study.
	AP (mm³)					AMT (°C)
	2012	2013	2014	2015	Average	2012	2013	2014	2015	Average
spring	276.7	414.4	240.8	623.3	388.8	15.4	15	15.3	17	15.675
winter	281.2	222.9	101.9	175.6	195.4	12.8	12.1	12.2	12.8	12.475
autumn	376	323	380.5	312.2	347.925	15.8	15.6	16	18.7	16.525
summer	823.7	814.1	352.5	758.7	687.25	17.5	18.8	18.8	18.7	18.45
Average	439.4	443.6	268.925	467.45	404.844	15.375	15.375	15.575	16.8	15.7812
	AP: average precipitation; AMT average of minimum temperature.
